# Supplementary material for: The Epidemiology of Lung Metastases
Source: Front Med (Lausanne). 2021 Sep 20;8:723396. doi: 10.3389/fmed.2021.723396 (PMC8488106; doi:10.3389/fmed.2021.723396)
Supplement: Supplementary file 1 [file Table_1.XLSX]

## Sheet: Male and Female
Supplemental Table 1. Incidence rates and counts for all cancers cases by primary site as well as for cases with synchronous lung metastasis. Percentage of all incident cancers metastatic to lung is calculated as a ratio of counts. Sheets represent both sexes (current), males only (sheet 2) and females only (sheet 3)
Site	Incidence Rate of All Cancers (per 100,000)	Count of All Incident Cancers	Incidence Rate of synchronous lung metastasis (per 100,000)	Count of synchronous lung metastasis	Percent of All Incidence Cancers Metastastic to Lung at Diagnosis (%)
Uterus, NOS	0.4378	2488	0.08	458	18.4084
Other Digestive Organs	0.6817	3810	0.1259	695	18.2415
Lung and Bronchus	55.2917	308561	7.3676	41144	13.3342
Respiratory System	59.1998	331045	7.4634	41689	12.5932
Trachea, Mediastinum and Other Respiratory Organs	0.1756	949	0.02	105	11.0643
Other Endocrine including Thymus	0.7451	4070	0.0796	435	10.688
Intrahepatic Bile Duct	1.0165	5753	0.1071	611	10.6205
Bones and Joints	0.9392	5003	0.1009	531	10.6136
Large Intestine, NOS	1.801	10069	0.186	1038	10.3089
Pancreas	12.6034	70877	1.2097	6773	9.55599
Esophagus	4.1967	24033	0.367	2121	8.82537
Pleura	0.031	169	0.0026	14	8.28402
Other Female Genital Organs	0.6566	3730	0.0557	308	8.25737
Soft Tissue including Heart	3.436	18814	0.2801	1545	8.21197
Kidney and Renal Pelvis	15.7728	89382	1.2616	7222	8.07993
Testis	2.8753	14908	0.1996	1054	7.07003
Retroperitoneum	0.3773	2107	0.026	144	6.83436
Peritoneum, Omentum and Mesentery	0.5363	3036	0.0345	199	6.55468
Rectosigmoid Junction	2.8372	16137	0.1775	1020	6.32088
Liver and Intrahepatic Bile Duct	8.744	51753	0.5548	3236	6.25278
Mesothelioma	0.9336	5064	0.057	308	6.08215
Digestive System	81.4221	460645	4.7429	26871	5.83334
Other Biliary	1.8911	10546	0.1097	614	5.82211
Liver	7.7274	46000	0.4477	2625	5.70652
Rectum and Rectosigmoid Junction	11.7612	67171	0.6606	3780	5.62743
Other Urinary Organs	0.3625	2001	0.0201	111	5.54723
Ovary	6.2429	35178	0.3456	1947	5.53471
Rectum	8.924	51034	0.4832	2760	5.40816
Gallbladder	1.175	6548	0.0562	312	4.76481
Stomach	7.2776	40565	0.3408	1904	4.6937
Colon and Rectum	39.8184	223842	1.8291	10369	4.63229
Sigmoid Colon	7.2934	41386	0.3367	1911	4.6175
Hypopharynx	0.5755	3368	0.0257	153	4.54276
Urinary System	36.3906	203509	1.5614	8870	4.35853
Vagina	0.3958	2233	0.0162	95	4.25437
Colon excluding Rectum	28.0572	156671	1.1684	6589	4.20563
Cervix Uteri	3.8206	20343	0.1499	839	4.12427
Hepatic Flexure	1.2713	7031	0.0507	286	4.0677
Nasopharynx	0.6259	3508	0.0254	142	4.04789
All Sites	442.039	2494146	17.9207	100751	4.0395
Cecum	6.0027	33294	0.2383	1339	4.02175
Splenic Flexure	0.8144	4578	0.0313	177	3.86632
Oropharynx	0.4373	2593	0.0161	97	3.74084
Descending Colon	1.6955	9505	0.0627	354	3.72436
Ureter	0.5345	2908	0.02	108	3.71389
Female Genital System	26.2084	149681	0.9533	5410	3.61435
Ascending Colon	5.4582	30184	0.1768	999	3.3097
Other Oral Cavity and Pharynx	0.2546	1487	0.0083	49	3.29523
Salivary Gland	1.2897	7128	0.04	226	3.17059
Transverse Colon	2.6706	14751	0.0775	435	2.94895
Corpus and Uterus, NOS	13.7342	80623	0.3689	2127	2.6382
Miscellaneous	8.0411	44872	0.2088	1166	2.5985
Small Intestine	2.2869	12934	0.0528	295	2.28081
Corpus Uteri	13.2964	78135	0.2888	1669	2.13605
Other Male Genital Organs	0.1284	722	0.0026	15	2.07756
Larynx	3.0228	17576	0.062	364	2.07101
Oral Cavity and Pharynx	11.2334	65079	0.2305	1335	2.05135
Penis	0.3951	2194	0.0079	44	2.00547
Anus, Anal Canal and Anorectum	1.8337	10594	0.0363	209	1.97281
Endocrine System	15.0311	81732	0.2706	1499	1.83404
Melanoma of the Skin	22.6749	126397	0.3988	2224	1.75954
Breast	67.2768	379261	1.1495	6535	1.72309
Skin excluding Basal and Squamous	24.7142	137527	0.4122	2299	1.67167
Nose, Nasal Cavity and Middle Ear	0.6788	3790	0.0112	62	1.63588
Tongue	3.369	19755	0.0544	318	1.60972
Floor of Mouth	0.5	2958	0.0084	47	1.58891
Tonsil	1.9806	11928	0.0293	174	1.45875
Gum and Other Mouth	1.5097	8490	0.0216	123	1.44876
Thyroid	14.286	77662	0.191	1064	1.37004
Urinary Bladder	19.7208	109218	0.2597	1429	1.30839
Vulva	1.3583	7574	0.017	94	1.24109
Appendix	1.0501	5873	0.0083	50	0.851354
Male Genital System	56.9449	334548	0.4728	2598	0.77657
Other Non-Epithelial Skin	2.0393	11130	0.0133	75	0.673854
Eye and Orbit	0.8602	4767	0.0057	32	0.671282
Cranial Nerves Other Nervous System	0.4003	2130	0.0026	14	0.657277
Prostate	53.546	316724	0.2627	1485	0.468862
Hodgkin - Extranodal	0.0529	285	0.0002	1	0.350877
Lip	0.6911	3864	0.0011	6	0.15528
Brain and Other Nervous System	6.3769	34992	0.0078	41	0.11717
Brain	5.9765	32862	0.0052	27	0.0821618
NHL - Extranodal	6.8488	37852	0.0036	21	0.0554792
Non-Hodgkin Lymphoma	19.4808	108200	0.0036	21	0.0194085
Lymphoma	22.0433	121868	0.0039	22	0.0180523
Hodgkin Lymphoma	2.5625	13668	0.0002	1	0.00731636
Hodgkin - Nodal	2.5096	13383	0	0	0
NHL - Nodal	12.6319	70348	0	0	0
Myeloma	6.6514	37289	0	0	0
Leukemia	13.8293	75789	0	0	0
Lymphocytic Leukemia	6.8955	37980	0	0	0
Acute Lymphocytic Leukemia	1.7409	8989	0	0	0
Chronic Lymphocytic Leukemia	4.7565	26771	0	0	0
Other Lymphocytic Leukemia	0.398	2220	0	0	0
Myeloid and Monocytic Leukemia	6.4198	35006	0	0	0
Acute Myeloid Leukemia	4.2405	23114	0	0	0
Acute Monocytic Leukemia	0.2081	1128	0	0	0
Chronic Myeloid Leukemia	1.8193	9939	0	0	0
Other Myeloid/Monocytic Leukemia	0.152	825	0	0	0
Other Leukemia	0.514	2803	0	0	0
Other Acute Leukemia	0.2291	1241	0	0	0
Aleukemic, Subleukemic and NOS	0.2849	1562	0	0	0
Kaposi Sarcoma	0.5072	2661	0	0	0

## Sheet: Male
Site	Incidence Rate of All Cancers (per 100,000)	Count of All Incident Cancers	Incidence Rate of synchronous lung metastasis (per 100,000)	Count of synchronous lung metastasis	Percent of All Incidence Cancers Metastastic to Lung at Diagnosis (%)
All Sites	489.316	1258756	20.4593	51932	4.12566
Oral Cavity and Pharynx	16.9664	45939	0.3722	1002	2.18115
Lip	1.1314	2816	0.002	5	0.177557
Tongue	5.1304	14163	0.0952	258	1.82165
Salivary Gland	1.6994	4170	0.0573	148	3.54916
Floor of Mouth	0.7258	2018	0.0133	34	1.68484
Gum and Other Mouth	1.8033	4637	0.0327	85	1.83308
Nasopharynx	0.9187	2469	0.0392	104	4.21223
Tonsil	3.4015	9794	0.0465	129	1.31713
Oropharynx	0.7256	2017	0.0258	72	3.56966
Hypopharynx	1.0119	2721	0.0478	132	4.85116
Other Oral Cavity and Pharynx	0.4186	1134	0.0124	35	3.08642
Digestive System	99.211	255184	6.008	15524	6.08345
Esophagus	7.248	18785	0.6546	1724	9.17754
Stomach	9.8716	24693	0.5093	1291	5.2282
Small Intestine	2.6447	6816	0.0599	151	2.21538
Colon and Rectum	45.7354	116656	2.1785	5625	4.82187
Colon excluding Rectum	31.0483	77880	1.3599	3458	4.44016
Cecum	6.1371	15060	0.2607	653	4.33599
Appendix	0.9946	2642	0.0101	28	1.0598
Ascending Colon	5.7068	13964	0.2019	513	3.67373
Hepatic Flexure	1.4539	3547	0.0616	154	4.3417
Transverse Colon	2.9612	7246	0.0903	225	3.10516
Splenic Flexure	0.9868	2506	0.0376	93	3.71109
Descending Colon	2.0446	5202	0.0746	194	3.72933
Sigmoid Colon	8.7471	22820	0.412	1076	4.71516
Large Intestine, NOS	2.0163	4893	0.211	522	10.6683
Rectum and Rectosigmoid Junction	14.6871	38776	0.8186	2167	5.58851
Rectosigmoid Junction	3.4744	9115	0.2167	575	6.30828
Rectum	11.2127	29661	0.6019	1592	5.36732
Anus, Anal Canal and Anorectum	1.4866	3938	0.0331	89	2.26003
Liver and Intrahepatic Bile Duct	13.4445	37248	0.8539	2332	6.26074
Liver	12.2985	34328	0.7281	2003	5.83489
Intrahepatic Bile Duct	1.146	2920	0.1258	329	11.2671
Gallbladder	0.8618	2090	0.0414	103	4.92823
Other Biliary	2.3468	5774	0.1241	314	5.43817
Pancreas	14.289	35961	1.356	3402	9.46025
Retroperitoneum	0.404	1053	0.0305	80	7.59734
Peritoneum, Omentum and Mesentery	0.0814	202	0.0028	7	3.46535
Other Digestive Organs	0.7971	1968	0.1639	406	20.6301
Respiratory System	71.3614	177929	8.9467	22326	12.5477
Nose, Nasal Cavity and Middle Ear	0.8976	2295	0.0148	36	1.56863
Larynx	5.3253	14099	0.1062	287	2.03561
Lung and Bronchus	64.8377	160769	8.7901	21913	13.6301
Pleura	0.0437	101	0.0043	10	9.90099
Trachea, Mediastinum and Other Respiratory Organs	0.2571	665	0.0313	80	12.0301
Bones and Joints	1.0946	2818	0.1286	331	11.7459
Soft Tissue including Heart	4.1059	10388	0.343	878	8.45206
Skin excluding Basal and Squamous	32.466	81495	0.6611	1649	2.02344
Melanoma of the Skin	29.589	74697	0.6407	1600	2.14199
Other Non-Epithelial Skin	2.877	6798	0.0204	49	0.7208
Breast	1.1809	2983	0.0368	98	3.28528
Female Genital System	0	0	0	0	NA
Cervix Uteri	0	0	0	0	NA
Corpus and Uterus, NOS	0	0	0	0	NA
Corpus Uteri	0	0	0	0	NA
Uterus, NOS	0	0	0	0	NA
Ovary	0	0	0	0	NA
Vagina	0	0	0	0	NA
Vulva	0	0	0	0	NA
Other Female Genital Organs	0	0	0	0	NA
Male Genital System	124.097	334548	1.0288	2598	0.77657
Prostate	117.19	316724	0.6098	1485	0.468862
Testis	5.7326	14908	0.396	1054	7.07003
Penis	0.8891	2194	0.0175	44	2.00547
Other Male Genital Organs	0.2849	722	0.0056	15	2.07756
Urinary System	57.63	142982	2.3062	5973	4.17745
Urinary Bladder	34.6769	83175	0.4099	984	1.18305
Kidney and Renal Pelvis	21.5896	56616	1.8435	4867	8.59651
Ureter	0.7736	1809	0.0259	59	3.26147
Other Urinary Organs	0.5898	1382	0.0269	63	4.55861
Eye and Orbit	1.0152	2619	0.0088	22	0.840015
Brain and Other Nervous System	7.5344	19512	0.0102	26	0.133251
Brain	7.1156	18437	0.0066	16	0.086782
Cranial Nerves Other Nervous System	0.4189	1075	0.0036	10	0.930233
Endocrine System	8.007	21183	0.2749	702	3.31398
Thyroid	7.1881	19049	0.1929	492	2.58281
Other Endocrine including Thymus	0.8189	2134	0.082	210	9.84067
Lymphoma	26.6622	67281	0.0045	11	0.0163493
Hodgkin Lymphoma	2.9255	7623	0	0	0
Hodgkin - Nodal	2.8632	7467	0	0	0
Hodgkin - Extranodal	0.0623	156	0	0	0
Non-Hodgkin Lymphoma	23.7366	59658	0.0045	11	0.0184384
NHL - Nodal	15.5513	39263	0	0	0
NHL - Extranodal	8.1853	20395	0.0045	11	0.0539348
Myeloma	8.3585	20950	0	0	0
Leukemia	17.6807	43919	0	0	0
Lymphocytic Leukemia	9.0816	22860	0	0	0
Acute Lymphocytic Leukemia	1.9429	4985	0	0	0
Chronic Lymphocytic Leukemia	6.5012	16238	0	0	0
Other Lymphocytic Leukemia	0.6374	1637	0	0	0
Myeloid and Monocytic Leukemia	7.9744	19591	0	0	0
Acute Myeloid Leukemia	5.1647	12647	0	0	0
Acute Monocytic Leukemia	0.2595	632	0	0	0
Chronic Myeloid Leukemia	2.3485	5826	0	0	0
Other Myeloid/Monocytic Leukemia	0.2017	486	0	0	0
Other Leukemia	0.6247	1468	0	0	0
Other Acute Leukemia	0.2784	660	0	0	0
Aleukemic, Subleukemic and NOS	0.3463	808	0	0	0
Mesothelioma	1.6585	3833	0.1013	233	6.07879
Kaposi Sarcoma	0.9459	2388	0	0	0
Miscellaneous	9.3403	22805	0.2282	559	2.45122

## Sheet: Female
Site	Incidence Rate of All Cancers (per 100,000)	Count of All Incident Cancers	Incidence Rate of synchronous lung metastasis (per 100,000)	Count of synchronous lung metastasis	Percent of All Incidence Cancers Metastastic to Lung at Diagnosis (%)
All Sites	410.002	1235390	15.9549	48819	3.95171
Oral Cavity and Pharynx	6.2638	19140	0.1092	333	1.73981
Lip	0.3362	1048	0.0004	1	0.0954198
Tongue	1.8241	5592	0.0192	60	1.07296
Salivary Gland	1.0005	2958	0.0258	78	2.63692
Floor of Mouth	0.3012	940	0.0041	13	1.38298
Gum and Other Mouth	1.2504	3853	0.0125	38	0.986244
Nasopharynx	0.3614	1039	0.0135	38	3.65736
Tonsil	0.6846	2134	0.0143	45	2.10872
Oropharynx	0.1845	576	0.0082	25	4.34028
Hypopharynx	0.2078	647	0.0065	21	3.24575
Other Oral Cavity and Pharynx	0.1132	353	0.0047	14	3.96601
Digestive System	66.64	205461	3.6844	11347	5.5227
Esophagus	1.6787	5248	0.1263	397	7.56479
Stomach	5.2192	15872	0.2024	613	3.86215
Small Intestine	2.0053	6118	0.0473	144	2.35371
Colon and Rectum	34.9205	107186	1.5448	4744	4.42595
Colon excluding Rectum	25.6093	78791	1.0181	3131	3.9738
Cecum	5.8623	18234	0.2206	686	3.7622
Appendix	1.1154	3231	0.0069	22	0.680904
Ascending Colon	5.2488	16220	0.1559	486	2.9963
Hepatic Flexure	1.1266	3484	0.0422	132	3.78875
Transverse Colon	2.4317	7505	0.0674	210	2.79813
Splenic Flexure	0.6741	2072	0.0272	84	4.05405
Descending Colon	1.4161	4303	0.0536	160	3.71834
Sigmoid Colon	6.1165	18566	0.2773	835	4.49747
Large Intestine, NOS	1.6177	5176	0.1668	516	9.96909
Rectum and Rectosigmoid Junction	9.3112	28395	0.5268	1613	5.68058
Rectosigmoid Junction	2.3056	7022	0.1447	445	6.33723
Rectum	7.0056	21373	0.3821	1168	5.46484
Anus, Anal Canal and Anorectum	2.1336	6656	0.0387	120	1.80288
Liver and Intrahepatic Bile Duct	4.6536	14505	0.294	904	6.23233
Liver	3.7378	11672	0.2023	622	5.32899
Intrahepatic Bile Duct	0.9158	2833	0.0917	282	9.95411
Gallbladder	1.434	4458	0.068	209	4.6882
Other Biliary	1.5293	4772	0.0975	300	6.28667
Pancreas	11.1966	34916	1.0854	3371	9.6546
Retroperitoneum	0.3586	1054	0.022	64	6.07211
Peritoneum, Omentum and Mesentery	0.9185	2834	0.061	192	6.77488
Other Digestive Organs	0.5921	1842	0.0968	289	15.6895
Respiratory System	49.854	153116	6.3149	19363	12.646
Nose, Nasal Cavity and Middle Ear	0.4947	1495	0.0085	26	1.73913
Larynx	1.1197	3477	0.0252	77	2.21455
Lung and Bronchus	48.1179	147792	6.2708	19231	13.0122
Pleura	0.0227	68	0.0013	4	5.88235
Trachea, Mediastinum and Other Respiratory Organs	0.0991	284	0.009	25	8.80282
Bones and Joints	0.7984	2185	0.0747	200	9.15332
Soft Tissue including Heart	2.9163	8426	0.2288	667	7.91597
Skin excluding Basal and Squamous	19.0572	56032	0.2145	650	1.16005
Melanoma of the Skin	17.6201	51700	0.2062	624	1.20696
Other Non-Epithelial Skin	1.4371	4332	0.0083	26	0.600185
Breast	125.489	376278	2.107	6437	1.7107
Female Genital System	49.3817	149681	1.779	5410	3.61435
Cervix Uteri	7.4273	20343	0.2859	839	4.12427
Corpus and Uterus, NOS	25.868	80623	0.6911	2127	2.6382
Corpus Uteri	25.0626	78135	0.5416	1669	2.13605
Uterus, NOS	0.8054	2488	0.1495	458	18.4084
Ovary	11.6687	35178	0.6347	1947	5.53471
Vagina	0.725	2233	0.03	95	4.25437
Vulva	2.4732	7574	0.031	94	1.24109
Other Female Genital Organs	1.2196	3730	0.1063	308	8.25737
Male Genital System	0	0	0	0	NA
Prostate	0	0	0	0	NA
Testis	0	0	0	0	NA
Penis	0	0	0	0	NA
Other Male Genital Organs	0	0	0	0	NA
Urinary System	19.7563	60527	0.9437	2897	4.78629
Urinary Bladder	8.3669	26043	0.1446	445	1.70871
Kidney and Renal Pelvis	10.8397	32766	0.7683	2355	7.18733
Ureter	0.3507	1099	0.0151	49	4.4586
Other Urinary Organs	0.199	619	0.0156	48	7.75444
Eye and Orbit	0.7358	2148	0.0033	10	0.465549
Brain and Other Nervous System	5.373	15480	0.0053	15	0.0968992
Brain	4.9883	14425	0.0039	11	0.0762565
Cranial Nerves Other Nervous System	0.3847	1055	0.0014	4	0.379147
Endocrine System	21.8768	60549	0.2683	797	1.31629
Thyroid	21.199	58613	0.1899	572	0.975893
Other Endocrine including Thymus	0.6778	1936	0.0785	225	11.6219
Lymphoma	18.2715	54587	0.0033	11	0.0201513
Hodgkin Lymphoma	2.2334	6045	0.0004	1	0.0165426
Hodgkin - Nodal	2.1877	5916	0	0	0
Hodgkin - Extranodal	0.0457	129	0.0004	1	0.775194
Non-Hodgkin Lymphoma	16.0381	48542	0.0029	10	0.0206007
NHL - Nodal	10.2454	31085	0	0	0
NHL - Extranodal	5.7927	17457	0.0029	10	0.0572836
Myeloma	5.3171	16339	0	0	0
Leukemia	10.7576	31870	0	0	0
Lymphocytic Leukemia	5.1071	15120	0	0	0
Acute Lymphocytic Leukemia	1.5437	4004	0	0	0
Chronic Lymphocytic Leukemia	3.3702	10533	0	0	0
Other Lymphocytic Leukemia	0.1933	583	0	0	0
Myeloid and Monocytic Leukemia	5.2203	15415	0	0	0
Acute Myeloid Leukemia	3.5453	10467	0	0	0
Acute Monocytic Leukemia	0.1723	496	0	0	0
Chronic Myeloid Leukemia	1.388	4113	0	0	0
Other Myeloid/Monocytic Leukemia	0.1147	339	0	0	0
Other Leukemia	0.4301	1335	0	0	0
Other Acute Leukemia	0.1884	581	0	0	0
Aleukemic, Subleukemic and NOS	0.2417	754	0	0	0
Mesothelioma	0.4047	1231	0.0245	75	6.09261
Kaposi Sarcoma	0.0895	273	0	0	0
Miscellaneous	7.0196	22067	0.1939	607	2.75071
