# Supplementary material for: The Epidemiology of Lung Metastases
Source: Front Med (Lausanne). 2021 Sep 20;8:723396. doi: 10.3389/fmed.2021.723396 (PMC8488106; doi:10.3389/fmed.2021.723396)
Supplement: Supplementary file 2 [file Table_2.XLSX]

## Sheet: APC All Sites 2010-2015 Trimmed
Supplemental Table 2. Annual percent change in the abolute incidence rate of synchronous lung metastasis from 2010 to 2015.
Site	Annual Percent Change from 2010-2015 (%)	P-Value	Adjusted P-Value
All Sites	0.893	0.111	1
Oral Cavity and Pharynx	4.503	0.034	1
Esophagus	1.431	0.28	1
Stomach	1.206	0.386	1
Small Intestine	-0.751	0.887	1
Colon and Rectum	2.602	0.036	1
Anus, Anal Canal and Anorectum	5.718	0.066	1
Liver and Intrahepatic Bile Duct	3.282	0.078	1
Gallbladder	5.271	0.261	1
Other Biliary	3.144	0.026	1
Pancreas	3.04	0.017	1
Retroperitoneum	-0.451	0.894	1
Peritoneum, Omentum and Mesentery	-0.063	0.988	1
Other Digestive Organs	10.794	0.014	1
Nose, Nasal Cavity and Middle Ear	-6.111	0.719	1
Larynx	-1.396	0.77	1
Lung and Bronchus	-0.908	0.313	1
Pleura	2.153	0.894	1
Trachea, Mediastinum and Other Respiratory Organs	-9.997	0.11	1
Bones and Joints	-0.022	0.993	1
Soft Tissue including Heart	0.112	0.93	1
Melanoma of the Skin	0.371	0.792	1
Breast	1.787	0.141	1
Cervix Uteri	5.923	0.054	1
Corpus Uteri	4.7	0.006	1
Uterus, NOS	8.182	0.019	1
Ovary	-2.243	0.263	1
Vagina	-5.627	0.161	1
Vulva	-10.754	0.007	1
Other Female Genital Organs	2.021	0.57	1
Prostate	7.328	0.013	1
Testis	1.319	0.62	1
Penis	8.315	0.555	1
Other Male Genital Organs	22.107	0.196	1
Urinary Bladder	6.516	0.028	1
Kidney and Renal Pelvis	2.033	0.025	1
Ureter	-1.018	0.799	1
Other Urinary Organs	22.161	0.004	1
Eye and Orbit	9.441	0.208	1
Brain	7.419	0.398	1
Thyroid	2.29	0.234	1
Other Endocrine including Thymus	0.975	0.823	1
Lymphoma	4.627	0.847	1
Mesothelioma	-2.014	0.651	1
Miscellaneous	-11.484	0.026	1
