# Supplementary material for: The Epidemiology of Lung Metastases
Source: Front Med (Lausanne). 2021 Sep 20;8:723396. doi: 10.3389/fmed.2021.723396 (PMC8488106; doi:10.3389/fmed.2021.723396)
Supplement: Supplementary file 3 [file Table_3.XLSX]

## Sheet: Male and Female
Supplemental Table 3. Incidence rates of synchronous lung metastasis by age (columns) and primary site (rows) for both sexes (current sheet), males (sheet 2) and females (sheet 3)
Site	00 years	01-04 years	05-09 years	10-14 years	15-19 years	20-24 years	25-29 years	30-34 years	35-39 years	40-44 years	45-49 years	50-54 years	55-59 years	60-64 years	65-69 years	70-74 years	75-79 years	80-84 years	85+ years	Unknown
All Sites	0.589	0.827	0.385	0.516	0.898	1.229	1.671	2.068	3.353	5.411	10.691	19.223	31.534	46.164	65.22	86.761	105.028	116.443	95.84	NA
Oral Cavity and Pharynx	0	0	0.006	0.011	0.006	0.016	0.008	0.033	0.055	0.082	0.203	0.404	0.597	0.725	0.893	0.843	1.077	1.025	0.773	NA
Lip	0	0	0	0	0	0	0	0	0	0	0	0	0.003	0.003	0	0.013	0.009	0	0.011	NA
Tongue	0	0	0	0	0	0.003	0	0.006	0.006	0.008	0.049	0.097	0.118	0.229	0.211	0.252	0.299	0.158	0.15	NA
Salivary Gland	0	0	0	0.003	0	0.005	0.008	0.008	0.015	0.017	0.03	0.048	0.056	0.111	0.162	0.151	0.214	0.214	0.236	NA
Floor of Mouth	0	0	0	0	0	0	0	0	0	0	0.003	0.024	0.024	0.017	0.009	0.025	0.077	0.056	0.043	NA
Gum and Other Mouth	0	0	0	0.003	0	0	0	0.008	0.006	0.008	0.014	0.04	0.026	0.062	0.09	0.107	0.077	0.124	0.107	NA
Nasopharynx	0	0	0.006	0.006	0.006	0.008	0	0.011	0.023	0.028	0.033	0.04	0.074	0.055	0.067	0.05	0.068	0.113	0.021	NA
Tonsil	0	0	0	0	0	0	0	0	0.006	0.017	0.022	0.073	0.118	0.09	0.108	0.076	0.111	0.124	0.054	NA
Oropharynx	0	0	0	0	0	0	0	0	0	0	0.014	0.024	0.05	0.059	0.094	0.044	0.085	0.045	0.075	NA
Hypopharynx	0	0	0	0	0	0	0	0	0	0	0.036	0.04	0.097	0.076	0.117	0.101	0.103	0.113	0.064	NA
Other Oral Cavity and Pharynx	0	0	0	0	0	0	0	0	0	0.003	0.003	0.016	0.032	0.021	0.036	0.025	0.034	0.079	0.011	NA
Digestive System	0.074	0.181	0.026	0.026	0.041	0.102	0.237	0.528	0.882	1.651	3.253	5.656	9.2	13.078	17.042	21.774	26.095	29.426	26.53	NA
Esophagus	0	0	0	0	0	0	0.005	0.019	0.055	0.084	0.223	0.398	0.812	1.28	1.589	1.68	1.974	2.163	1.557	NA
Stomach	0	0	0	0.006	0.006	0.021	0.032	0.072	0.099	0.146	0.278	0.39	0.588	0.846	1.14	1.655	1.88	2.073	1.686	NA
Small Intestine	0	0	0	0	0	0.003	0.005	0.006	0.012	0.006	0.016	0.057	0.091	0.118	0.166	0.352	0.333	0.293	0.365	NA
Colon and Rectum	0	0	0	0.003	0.011	0.021	0.11	0.257	0.441	0.934	1.658	2.582	3.591	4.796	6.23	7.388	8.638	10.838	11.149	NA
Colon excluding Rectum	0	0	0	0	0.006	0.008	0.051	0.119	0.257	0.532	0.905	1.413	2.126	2.875	4.057	4.927	6.049	7.728	8.141	NA
Cecum	0	0	0	0	0	0	0.008	0.008	0.02	0.065	0.132	0.237	0.391	0.555	0.83	1.095	1.47	1.757	2.009	NA
Appendix	0	0	0	0	0	0	0.003	0.003	0	0.006	0.003	0.013	0.021	0.035	0.045	0.019	0.043	0	0.054	NA
Ascending Colon	0	0	0	0	0	0	0.011	0.008	0.023	0.082	0.132	0.207	0.309	0.444	0.646	0.724	0.94	1.217	1.289	NA
Hepatic Flexure	0	0	0	0	0	0	0	0.003	0.006	0.017	0.033	0.051	0.106	0.114	0.171	0.239	0.299	0.338	0.387	NA
Transverse Colon	0	0	0	0	0	0	0	0.008	0.012	0.037	0.055	0.075	0.121	0.17	0.323	0.315	0.41	0.631	0.548	NA
Splenic Flexure	0	0	0	0	0	0	0	0.006	0.009	0.014	0.014	0.048	0.053	0.09	0.081	0.076	0.162	0.293	0.269	NA
Descending Colon	0	0	0	0	0	0.003	0.003	0.008	0.023	0.031	0.093	0.073	0.135	0.153	0.215	0.264	0.248	0.372	0.29	NA
Sigmoid Colon	0	0	0	0	0.003	0.005	0.022	0.053	0.129	0.222	0.338	0.557	0.712	0.902	1.176	1.403	1.393	1.6	1.461	NA
Large Intestine, NOS	0	0	0	0	0.003	0	0.005	0.022	0.035	0.059	0.104	0.151	0.279	0.413	0.57	0.793	1.085	1.521	1.837	NA
Rectum and Rectosigmoid Junction	0	0	0	0.003	0.006	0.013	0.059	0.138	0.184	0.402	0.753	1.168	1.465	1.921	2.172	2.461	2.589	3.109	3.007	NA
Rectosigmoid Junction	0	0	0	0	0	0.003	0.011	0.033	0.055	0.082	0.179	0.32	0.438	0.489	0.597	0.692	0.709	0.811	0.891	NA
Rectum	0	0	0	0.003	0.006	0.01	0.048	0.105	0.129	0.321	0.575	0.848	1.026	1.432	1.575	1.768	1.88	2.298	2.116	NA
Anus, Anal Canal and Anorectum	0	0	0	0	0	0	0.005	0.008	0.003	0.028	0.041	0.057	0.076	0.108	0.139	0.17	0.111	0.158	0.161	NA
Liver and Intrahepatic Bile Duct	0.074	0.141	0.017	0.009	0.017	0.037	0.038	0.086	0.091	0.169	0.352	0.837	1.685	1.928	1.912	2.303	2.538	2.478	1.611	NA
Liver	0.074	0.141	0.017	0.009	0.014	0.034	0.035	0.058	0.073	0.124	0.283	0.692	1.473	1.595	1.472	1.762	1.991	1.926	1.267	NA
Intrahepatic Bile Duct	0	0	0	0	0.003	0.003	0.003	0.028	0.018	0.045	0.069	0.145	0.212	0.333	0.44	0.541	0.547	0.552	0.344	NA
Gallbladder	0	0	0	0	0	0	0.003	0.003	0.006	0.014	0.027	0.054	0.094	0.118	0.22	0.252	0.461	0.361	0.344	NA
Other Biliary	0	0	0	0.003	0	0	0.008	0.008	0.023	0.025	0.058	0.097	0.191	0.281	0.395	0.547	0.76	0.687	0.666	NA
Pancreas	0	0	0	0.006	0	0.003	0.013	0.039	0.123	0.202	0.47	0.975	1.806	3.139	4.551	6.551	8.22	9.013	8.249	NA
Retroperitoneum	0	0.036	0.006	0	0.003	0.01	0.013	0.019	0.012	0.011	0.027	0.051	0.041	0.042	0.081	0.069	0.094	0.09	0.043	NA
Peritoneum, Omentum and Mesentery	0	0.004	0	0	0	0.003	0	0.003	0.003	0	0.016	0.032	0.059	0.118	0.184	0.17	0.214	0.192	0.14	NA
Other Digestive Organs	0	0	0.003	0	0.006	0.005	0.003	0.008	0.015	0.031	0.085	0.127	0.165	0.305	0.435	0.636	0.872	1.082	0.559	NA
Respiratory System	0	0.011	0.006	0.009	0.039	0.058	0.113	0.213	0.502	1.063	2.876	6.569	11.506	18.412	29.462	42.534	51.822	57.151	40.901	NA
Nose, Nasal Cavity and Middle Ear	0	0	0.003	0	0	0	0	0	0.003	0.006	0	0.011	0.024	0.031	0.031	0.038	0.103	0.068	0.064	NA
Larynx	0	0	0	0	0	0	0.003	0	0.003	0.011	0.036	0.07	0.168	0.232	0.305	0.352	0.316	0.237	0.14	NA
Lung and Bronchus	0	0.004	0.003	0	0.011	0.031	0.091	0.182	0.47	1.032	2.818	6.472	11.306	18.121	29.085	42.131	51.318	56.734	40.632	NA
Pleura	0	0	0	0	0	0	0	0.003	0	0	0	0	0.003	0.007	0.009	0.006	0.026	0.034	0.011	NA
Trachea, Mediastinum and Other Respiratory Organs	0	0.007	0	0.009	0.028	0.026	0.019	0.028	0.026	0.014	0.022	0.016	0.006	0.021	0.031	0.006	0.06	0.079	0.054	NA
Bones and Joints	0.015	0.047	0.097	0.258	0.248	0.092	0.083	0.025	0.041	0.034	0.055	0.07	0.088	0.08	0.126	0.157	0.162	0.18	0.15	NA
Soft Tissue including Heart	0.162	0.149	0.049	0.13	0.129	0.16	0.121	0.127	0.175	0.186	0.236	0.267	0.453	0.576	0.776	0.831	0.983	0.946	1.031	NA
Skin excluding Basal and Squamous	0	0	0.003	0.003	0.006	0.01	0.054	0.086	0.12	0.18	0.253	0.482	0.75	1.013	1.284	1.894	2.478	2.704	2.148	NA
Melanoma of the Skin	0	0	0.003	0	0.006	0.01	0.054	0.083	0.12	0.18	0.25	0.471	0.729	0.988	1.23	1.869	2.375	2.58	1.987	NA
Other Non-Epithelial Skin	0	0	0	0.003	0	0	0	0.003	0	0	0.003	0.011	0.021	0.024	0.054	0.025	0.103	0.124	0.161	NA
Breast	0	0	0	0	0.006	0.024	0.11	0.238	0.511	0.751	1.188	1.661	2.503	3.281	3.829	4.311	4.768	5.486	5.65	NA
Female Genital System	0.015	0	0.003	0.003	0.039	0.068	0.17	0.249	0.33	0.627	0.929	1.432	1.947	2.625	3.465	3.581	4.306	4.27	3.92	NA
Cervix Uteri	0	0	0	0	0.003	0.003	0.027	0.069	0.108	0.219	0.203	0.323	0.315	0.406	0.395	0.422	0.444	0.338	0.344	NA
Corpus and Uterus, NOS	0	0	0	0	0.006	0.005	0.04	0.041	0.096	0.2	0.396	0.633	0.918	1.131	1.472	1.41	1.632	1.453	1.074	NA
Corpus Uteri	0	0	0	0	0.006	0.003	0.03	0.036	0.073	0.163	0.302	0.439	0.724	0.933	1.234	1.126	1.316	1.048	0.752	NA
Uterus, NOS	0	0	0	0	0	0.003	0.011	0.006	0.023	0.037	0.093	0.194	0.194	0.198	0.238	0.283	0.316	0.406	0.322	NA
Ovary	0.015	0	0.003	0.003	0.014	0.013	0.019	0.044	0.07	0.166	0.256	0.396	0.571	0.926	1.297	1.498	1.914	2.084	2.051	NA
Vagina	0	0	0	0	0	0.003	0.003	0.008	0.003	0	0.014	0.019	0.044	0.045	0.076	0.05	0.077	0.056	0.107	NA
Vulva	0	0	0	0	0	0	0.008	0.003	0.009	0.003	0.008	0.03	0.026	0.021	0.054	0.057	0.111	0.113	0.14	NA
Other Female Genital Organs	0	0	0	0	0.017	0.045	0.073	0.083	0.044	0.039	0.052	0.032	0.074	0.097	0.171	0.145	0.128	0.225	0.204	NA
Male Genital System	0	0.011	0	0.014	0.273	0.569	0.659	0.39	0.339	0.205	0.247	0.285	0.506	0.808	1.001	1.378	1.846	2.118	2.707	NA
Prostate	0	0.007	0	0.003	0.003	0	0.003	0	0	0.011	0.066	0.172	0.403	0.707	0.925	1.29	1.794	2.028	2.642	NA
Testis	0	0.004	0	0.011	0.267	0.566	0.657	0.39	0.336	0.191	0.17	0.097	0.079	0.076	0.045	0.05	0	0	0.032	NA
Penis	0	0	0	0	0.003	0	0	0	0.003	0.003	0.005	0.013	0.018	0.021	0.018	0.019	0.051	0.079	0.021	NA
Other Male Genital Organs	0	0	0	0	0	0.003	0	0	0	0	0.005	0.003	0.006	0.003	0.013	0.019	0	0.011	0.011	NA
Urinary System	0.147	0.348	0.16	0.023	0.041	0.058	0.059	0.077	0.225	0.47	1.125	1.911	3.2	4.363	5.628	7.004	8.305	9.317	7.927	NA
Urinary Bladder	0	0.004	0	0	0.003	0.005	0.011	0.006	0.018	0.037	0.091	0.162	0.371	0.524	0.759	1.322	1.897	2.557	2.17	NA
Kidney and Renal Pelvis	0.147	0.345	0.16	0.023	0.039	0.052	0.048	0.069	0.207	0.433	1.031	1.736	2.788	3.77	4.726	5.443	6.067	6.399	5.37	NA
Ureter	0	0	0	0	0	0	0	0	0	0	0	0.008	0.015	0.038	0.076	0.113	0.205	0.169	0.161	NA
Other Urinary Organs	0	0	0	0	0	0	0	0.003	0	0	0.003	0.005	0.026	0.031	0.067	0.126	0.137	0.192	0.226	NA
Eye and Orbit	0	0	0	0	0	0	0.003	0	0.003	0	0	0.011	0.012	0.01	0.022	0.038	0.034	0.023	0.021	NA
Brain and Other Nervous System	0.015	0.007	0	0.006	0	0	0.008	0.003	0.006	0	0.003	0.008	0.009	0.014	0.013	0.038	0.06	0.034	0	NA
Brain	0	0.004	0	0	0	0	0.005	0.003	0.006	0	0	0.005	0.006	0.007	0.009	0.025	0.051	0.034	0	NA
Cranial Nerves Other Nervous System	0.015	0.004	0	0.006	0	0	0.003	0	0	0	0.003	0.003	0.003	0.007	0.004	0.013	0.009	0	0	NA
Endocrine System	0.147	0.073	0.031	0.031	0.066	0.066	0.032	0.08	0.12	0.112	0.184	0.275	0.394	0.635	0.938	1.133	1.453	1.374	1.171	NA
Thyroid	0	0	0.014	0.02	0.03	0.039	0.016	0.05	0.053	0.053	0.118	0.17	0.235	0.475	0.745	0.931	1.111	1.138	1.042	NA
Other Endocrine including Thymus	0.147	0.073	0.017	0.011	0.036	0.026	0.016	0.03	0.067	0.059	0.066	0.105	0.159	0.16	0.193	0.201	0.342	0.237	0.129	NA
Lymphoma	0	0	0	0	0	0	0.003	0	0	0	0.011	0	0.009	0.007	0.013	0	0.026	0.011	0.054	NA
Hodgkin Lymphoma	0	0	0	0	0	0	0	0	0	0	0	0	0	0	0	0	0.009	0	0	NA
Hodgkin - Nodal	0	0	0	0	0	0	0	0	0	0	0	0	0	0	0	0	0	0	0	NA
Hodgkin - Extranodal	0	0	0	0	0	0	0	0	0	0	0	0	0	0	0	0	0.009	0	0	NA
Non-Hodgkin Lymphoma	0	0	0	0	0	0	0.003	0	0	0	0.011	0	0.009	0.007	0.013	0	0.017	0.011	0.054	NA
NHL - Nodal	0	0	0	0	0	0	0	0	0	0	0	0	0	0	0	0	0	0	0	NA
NHL - Extranodal	0	0	0	0	0	0	0.003	0	0	0	0.011	0	0.009	0.007	0.013	0	0.017	0.011	0.054	NA
Myeloma	0	0	0	0	0	0	0	0	0	0	0	0	0	0	0	0	0	0	0	NA
Leukemia	0	0	0	0	0	0	0	0	0	0	0	0	0	0	0	0	0	0	0	NA
Lymphocytic Leukemia	0	0	0	0	0	0	0	0	0	0	0	0	0	0	0	0	0	0	0	NA
Acute Lymphocytic Leukemia	0	0	0	0	0	0	0	0	0	0	0	0	0	0	0	0	0	0	0	NA
Chronic Lymphocytic Leukemia	0	0	0	0	0	0	0	0	0	0	0	0	0	0	0	0	0	0	0	NA
Other Lymphocytic Leukemia	0	0	0	0	0	0	0	0	0	0	0	0	0	0	0	0	0	0	0	NA
Myeloid and Monocytic Leukemia	0	0	0	0	0	0	0	0	0	0	0	0	0	0	0	0	0	0	0	NA
Acute Myeloid Leukemia	0	0	0	0	0	0	0	0	0	0	0	0	0	0	0	0	0	0	0	NA
Acute Monocytic Leukemia	0	0	0	0	0	0	0	0	0	0	0	0	0	0	0	0	0	0	0	NA
Chronic Myeloid Leukemia	0	0	0	0	0	0	0	0	0	0	0	0	0	0	0	0	0	0	0	NA
Other Myeloid/Monocytic Leukemia	0	0	0	0	0	0	0	0	0	0	0	0	0	0	0	0	0	0	0	NA
Other Leukemia	0	0	0	0	0	0	0	0	0	0	0	0	0	0	0	0	0	0	0	NA
Other Acute Leukemia	0	0	0	0	0	0	0	0	0	0	0	0	0	0	0	0	0	0	0	NA
Aleukemic, Subleukemic and NOS	0	0	0	0	0	0	0	0	0	0	0	0	0	0	0	0	0	0	0	NA
Mesothelioma	0	0	0	0	0	0.003	0	0.003	0.006	0.003	0.016	0.022	0.05	0.104	0.148	0.371	0.461	0.541	0.516	NA
Kaposi Sarcoma	0	0	0	0	0	0	0	0	0	0	0	0	0	0	0	0	0	0	0	NA
Miscellaneous	0.015	0	0.006	0.003	0.006	0.005	0.011	0.017	0.038	0.048	0.11	0.17	0.312	0.434	0.579	0.875	1.153	1.836	2.341	NA

## Sheet: Male
Site	00 years	01-04 years	05-09 years	10-14 years	15-19 years	20-24 years	25-29 years	30-34 years	35-39 years	40-44 years	45-49 years	50-54 years	55-59 years	60-64 years	65-69 years	70-74 years	75-79 years	80-84 years	85+ years	Unknown
All Sites	0.461	0.866	0.363	0.589	1.32	1.714	2.141	2.103	3.207	4.75	10.299	20.031	34.977	52.731	73.646	100.608	122.462	141.416	122.657	NA
Oral Cavity and Pharynx	0	0	0.011	0.017	0.005	0.02	0.011	0.027	0.07	0.102	0.333	0.635	0.993	1.204	1.431	1.501	1.661	1.686	1.387	NA
Lip	0	0	0	0	0	0	0	0	0	0	0	0	0.006	0.007	0	0.014	0.02	0	0.032	NA
Tongue	0	0	0	0	0	0.005	0	0.005	0.012	0.017	0.083	0.159	0.218	0.384	0.363	0.496	0.469	0.304	0.284	NA
Salivary Gland	0	0	0	0.006	0	0.005	0.011	0.005	0.012	0.023	0.05	0.055	0.067	0.189	0.248	0.234	0.293	0.332	0.347	NA
Floor of Mouth	0	0	0	0	0	0	0	0	0	0	0.006	0.027	0.036	0.036	0.019	0.055	0.137	0.083	0.032	NA
Gum and Other Mouth	0	0	0	0	0	0	0	0.011	0.006	0.011	0.017	0.071	0.048	0.094	0.105	0.179	0.137	0.138	0.221	NA
Nasopharynx	0	0	0.011	0.011	0.005	0.01	0	0.005	0.029	0.028	0.05	0.077	0.109	0.08	0.114	0.083	0.117	0.221	0.063	NA
Tonsil	0	0	0	0	0	0	0	0	0.012	0.023	0.039	0.12	0.188	0.138	0.143	0.138	0.137	0.249	0.095	NA
Oropharynx	0	0	0	0	0	0	0	0	0	0	0.017	0.033	0.073	0.116	0.153	0.069	0.117	0.055	0.189	NA
Hypopharynx	0	0	0	0	0	0	0	0	0	0	0.067	0.077	0.188	0.123	0.219	0.193	0.195	0.193	0.126	NA
Other Oral Cavity and Pharynx	0	0	0	0	0	0	0	0	0	0	0.006	0.016	0.061	0.036	0.067	0.041	0.039	0.111	0	NA
Digestive System	0.086	0.22	0.039	0.028	0.054	0.117	0.279	0.527	1.018	1.872	3.921	7.226	12.168	17.217	21.76	27.986	32.647	37.234	33.091	NA
Esophagus	0	0	0	0	0	0	0.011	0.027	0.105	0.147	0.349	0.662	1.417	2.299	2.843	3.016	3.634	4.036	2.805	NA
Stomach	0	0	0	0.006	0.005	0.036	0.032	0.082	0.099	0.204	0.388	0.569	0.86	1.197	1.774	2.589	2.833	3.345	2.742	NA
Small Intestine	0	0	0	0	0	0.005	0.005	0.011	0.018	0.006	0.011	0.066	0.121	0.167	0.134	0.344	0.371	0.332	0.504	NA
Colon and Rectum	0	0	0	0.006	0.011	0.01	0.116	0.203	0.503	0.905	1.819	2.94	4.318	6.012	7.565	9.09	10.414	13.434	13.741	NA
Colon excluding Rectum	0	0	0	0	0.005	0	0.047	0.077	0.287	0.503	0.904	1.5	2.465	3.517	4.894	6.019	7.053	9.343	10.022	NA
Cecum	0	0	0	0	0	0	0.011	0	0.023	0.068	0.128	0.23	0.43	0.616	1.002	1.184	1.465	2.294	2.048	NA
Appendix	0	0	0	0	0	0	0.005	0	0	0.011	0.006	0.011	0.03	0.065	0.01	0.028	0.039	0	0.095	NA
Ascending Colon	0	0	0	0	0	0	0.011	0	0.029	0.085	0.161	0.214	0.321	0.537	0.792	0.854	1.153	1.299	1.418	NA
Hepatic Flexure	0	0	0	0	0	0	0	0.005	0.006	0.011	0.033	0.066	0.115	0.145	0.181	0.303	0.391	0.498	0.441	NA
Transverse Colon	0	0	0	0	0	0	0	0.011	0.023	0.045	0.05	0.077	0.127	0.203	0.363	0.386	0.528	0.663	0.693	NA
Splenic Flexure	0	0	0	0	0	0	0	0	0.018	0.011	0.022	0.033	0.079	0.094	0.086	0.069	0.215	0.276	0.536	NA
Descending Colon	0	0	0	0	0	0	0.005	0.011	0.018	0.023	0.083	0.093	0.182	0.167	0.286	0.303	0.332	0.415	0.473	NA
Sigmoid Colon	0	0	0	0	0	0	0.016	0.038	0.135	0.204	0.305	0.613	0.884	1.139	1.536	1.914	1.817	2.073	2.175	NA
Large Intestine, NOS	0	0	0	0	0.005	0	0	0.011	0.035	0.045	0.116	0.164	0.297	0.551	0.639	0.978	1.114	1.824	2.143	NA
Rectum and Rectosigmoid Junction	0	0	0	0.006	0.005	0.01	0.069	0.126	0.217	0.401	0.915	1.44	1.853	2.495	2.671	3.071	3.36	4.091	3.719	NA
Rectosigmoid Junction	0	0	0	0	0	0	0.011	0.022	0.053	0.096	0.216	0.394	0.509	0.631	0.782	0.868	0.84	0.967	1.198	NA
Rectum	0	0	0	0.006	0.005	0.01	0.058	0.104	0.164	0.305	0.699	1.046	1.345	1.864	1.889	2.204	2.52	3.124	2.521	NA
Anus, Anal Canal and Anorectum	0	0	0	0	0	0	0	0.011	0	0.017	0.061	0.071	0.091	0.08	0.095	0.151	0.078	0.138	0.126	NA
Liver and Intrahepatic Bile Duct	0.086	0.17	0.028	0.011	0.021	0.041	0.069	0.115	0.123	0.238	0.566	1.336	2.725	3.118	2.929	3.416	3.888	3.511	2.584	NA
Liver	0.086	0.17	0.028	0.011	0.016	0.041	0.063	0.082	0.099	0.192	0.488	1.161	2.489	2.72	2.433	2.851	3.185	2.819	2.112	NA
Intrahepatic Bile Duct	0	0	0	0	0.005	0	0.005	0.033	0.023	0.045	0.078	0.175	0.236	0.399	0.496	0.565	0.703	0.691	0.473	NA
Gallbladder	0	0	0	0	0	0	0.005	0	0.006	0.011	0.028	0.049	0.067	0.073	0.172	0.151	0.371	0.249	0.221	NA
Other Biliary	0	0	0	0.006	0	0	0.005	0.016	0.018	0.028	0.067	0.088	0.218	0.37	0.42	0.661	0.899	0.746	0.662	NA
Pancreas	0	0	0	0	0	0	0.005	0.016	0.129	0.271	0.549	1.221	2.083	3.459	5.19	7.644	8.792	10.145	8.478	NA
Retroperitoneum	0	0.043	0.006	0	0.005	0.02	0.026	0.027	0.006	0.011	0.017	0.055	0.048	0.051	0.067	0.096	0.137	0.111	0.063	NA
Peritoneum, Omentum and Mesentery	0	0.007	0	0	0	0.005	0	0.005	0	0	0.006	0	0	0.007	0	0	0.02	0	0.032	NA
Other Digestive Organs	0	0	0.006	0	0.011	0	0.005	0.011	0.012	0.034	0.061	0.17	0.218	0.384	0.572	0.826	1.211	1.189	1.135	NA
Respiratory System	0	0.007	0.011	0.017	0.059	0.076	0.127	0.258	0.521	1.024	2.867	7.133	13.355	22.38	34.82	49.815	62.208	72.56	55.656	NA
Nose, Nasal Cavity and Middle Ear	0	0	0.006	0	0	0	0	0	0	0.006	0	0.011	0.03	0.029	0.048	0.041	0.156	0.111	0.095	NA
Larynx	0	0	0	0	0	0	0	0	0.006	0.023	0.028	0.104	0.291	0.413	0.496	0.62	0.547	0.442	0.378	NA
Lung and Bronchus	0	0	0.006	0	0.016	0.031	0.09	0.203	0.474	0.973	2.801	6.996	13.022	21.894	34.219	49.14	61.407	71.841	55.057	NA
Pleura	0	0	0	0	0	0	0	0.005	0	0	0	0	0	0.015	0.01	0	0.039	0.083	0.032	NA
Trachea, Mediastinum and Other Respiratory Organs	0	0.007	0	0.017	0.043	0.046	0.037	0.049	0.041	0.023	0.039	0.022	0.012	0.029	0.048	0.014	0.059	0.083	0.095	NA
Bones and Joints	0.029	0.043	0.101	0.283	0.354	0.112	0.111	0.038	0.035	0.062	0.061	0.077	0.091	0.116	0.162	0.289	0.234	0.276	0.189	NA
Soft Tissue including Heart	0.086	0.121	0.039	0.15	0.188	0.183	0.158	0.176	0.222	0.187	0.266	0.274	0.485	0.638	0.983	1.102	1.329	1.327	1.733	NA
Skin excluding Basal and Squamous	0	0	0.006	0.006	0.011	0.01	0.042	0.126	0.152	0.204	0.349	0.673	1.09	1.566	1.946	3.278	4.298	4.561	4.444	NA
Melanoma of the Skin	0	0	0.006	0	0.011	0.01	0.042	0.121	0.152	0.204	0.349	0.651	1.072	1.53	1.86	3.264	4.122	4.423	4.097	NA
Other Non-Epithelial Skin	0	0	0	0.006	0	0	0	0.005	0	0	0	0.022	0.018	0.036	0.086	0.014	0.176	0.138	0.347	NA
Breast	0	0	0	0	0	0	0	0.005	0.018	0.011	0.022	0.033	0.073	0.138	0.172	0.234	0.176	0.083	0.126	NA
Female Genital System	0	0	0	0	0	0	0	0	0	0	0	0	0	0	0	0	0	0	0	NA
Cervix Uteri	0	0	0	0	0	0	0	0	0	0	0	0	0	0	0	0	0	0	0	NA
Corpus and Uterus, NOS	0	0	0	0	0	0	0	0	0	0	0	0	0	0	0	0	0	0	0	NA
Corpus Uteri	0	0	0	0	0	0	0	0	0	0	0	0	0	0	0	0	0	0	0	NA
Uterus, NOS	0	0	0	0	0	0	0	0	0	0	0	0	0	0	0	0	0	0	0	NA
Ovary	0	0	0	0	0	0	0	0	0	0	0	0	0	0	0	0	0	0	0	NA
Vagina	0	0	0	0	0	0	0	0	0	0	0	0	0	0	0	0	0	0	0	NA
Vulva	0	0	0	0	0	0	0	0	0	0	0	0	0	0	0	0	0	0	0	NA
Other Female Genital Organs	0	0	0	0	0	0	0	0	0	0	0	0	0	0	0	0	0	0	0	NA
Male Genital System	0	0.021	0	0.028	0.531	1.103	1.292	0.774	0.679	0.413	0.499	0.58	1.042	1.69	2.127	3.016	4.22	5.197	7.942	NA
Prostate	0	0.014	0	0.006	0.005	0	0.005	0	0	0.023	0.133	0.35	0.83	1.479	1.965	2.823	4.103	4.976	7.753	NA
Testis	0	0.007	0	0.022	0.521	1.098	1.287	0.774	0.673	0.385	0.344	0.197	0.164	0.16	0.095	0.11	0	0	0.095	NA
Penis	0	0	0	0	0.005	0	0	0	0.006	0.006	0.011	0.027	0.036	0.044	0.038	0.041	0.117	0.193	0.063	NA
Other Male Genital Organs	0	0	0	0	0	0.005	0	0	0	0	0.011	0.005	0.012	0.007	0.029	0.041	0	0.028	0.032	NA
Urinary System	0.115	0.348	0.129	0.017	0.048	0.066	0.079	0.093	0.31	0.696	1.681	2.847	4.809	6.404	8.28	10.674	11.879	13.821	13.016	NA
Urinary Bladder	0	0.007	0	0	0	0.01	0.011	0.005	0.023	0.045	0.128	0.241	0.575	0.769	1.116	2.231	2.813	4.119	3.971	NA
Kidney and Renal Pelvis	0.115	0.341	0.129	0.017	0.048	0.056	0.069	0.082	0.287	0.65	1.553	2.584	4.185	5.555	7.021	8.167	8.538	9.149	8.541	NA
Ureter	0	0	0	0	0	0	0	0	0	0	0	0.016	0.018	0.036	0.057	0.165	0.352	0.221	0.126	NA
Other Urinary Organs	0	0	0	0	0	0	0	0.005	0	0	0	0.005	0.03	0.044	0.086	0.11	0.176	0.332	0.378	NA
Eye and Orbit	0	0	0	0	0	0	0.005	0	0	0	0	0.016	0.012	0.015	0.029	0.055	0.059	0.055	0.063	NA
Brain and Other Nervous System	0.029	0.014	0	0.011	0	0	0.011	0.005	0.012	0	0.006	0.011	0.006	0.022	0.029	0.014	0.059	0.055	0	NA
Brain	0	0.007	0	0	0	0	0.005	0.005	0.012	0	0	0.005	0	0.015	0.019	0.014	0.059	0.055	0	NA
Cranial Nerves Other Nervous System	0.029	0.007	0	0.011	0	0	0.005	0	0	0	0.006	0.005	0.006	0.007	0.01	0	0	0	0	NA
Endocrine System	0.086	0.092	0.017	0.028	0.07	0.015	0.021	0.06	0.129	0.147	0.189	0.312	0.4	0.711	0.954	1.06	1.465	1.272	1.45	NA
Thyroid	0	0	0.006	0.028	0.021	0.01	0.011	0.038	0.047	0.085	0.144	0.192	0.242	0.551	0.773	0.826	1.055	0.995	1.261	NA
Other Endocrine including Thymus	0.086	0.092	0.011	0	0.048	0.005	0.011	0.022	0.082	0.062	0.044	0.12	0.157	0.16	0.181	0.234	0.41	0.276	0.189	NA
Lymphoma	0	0	0	0	0	0	0	0	0	0	0.017	0	0.006	0.007	0.019	0	0.039	0.028	0.032	NA
Hodgkin Lymphoma	0	0	0	0	0	0	0	0	0	0	0	0	0	0	0	0	0	0	0	NA
Hodgkin - Nodal	0	0	0	0	0	0	0	0	0	0	0	0	0	0	0	0	0	0	0	NA
Hodgkin - Extranodal	0	0	0	0	0	0	0	0	0	0	0	0	0	0	0	0	0	0	0	NA
Non-Hodgkin Lymphoma	0	0	0	0	0	0	0	0	0	0	0.017	0	0.006	0.007	0.019	0	0.039	0.028	0.032	NA
NHL - Nodal	0	0	0	0	0	0	0	0	0	0	0	0	0	0	0	0	0	0	0	NA
NHL - Extranodal	0	0	0	0	0	0	0	0	0	0	0.017	0	0.006	0.007	0.019	0	0.039	0.028	0.032	NA
Myeloma	0	0	0	0	0	0	0	0	0	0	0	0	0	0	0	0	0	0	0	NA
Leukemia	0	0	0	0	0	0	0	0	0	0	0	0	0	0	0	0	0	0	0	NA
Lymphocytic Leukemia	0	0	0	0	0	0	0	0	0	0	0	0	0	0	0	0	0	0	0	NA
Acute Lymphocytic Leukemia	0	0	0	0	0	0	0	0	0	0	0	0	0	0	0	0	0	0	0	NA
Chronic Lymphocytic Leukemia	0	0	0	0	0	0	0	0	0	0	0	0	0	0	0	0	0	0	0	NA
Other Lymphocytic Leukemia	0	0	0	0	0	0	0	0	0	0	0	0	0	0	0	0	0	0	0	NA
Myeloid and Monocytic Leukemia	0	0	0	0	0	0	0	0	0	0	0	0	0	0	0	0	0	0	0	NA
Acute Myeloid Leukemia	0	0	0	0	0	0	0	0	0	0	0	0	0	0	0	0	0	0	0	NA
Acute Monocytic Leukemia	0	0	0	0	0	0	0	0	0	0	0	0	0	0	0	0	0	0	0	NA
Chronic Myeloid Leukemia	0	0	0	0	0	0	0	0	0	0	0	0	0	0	0	0	0	0	0	NA
Other Myeloid/Monocytic Leukemia	0	0	0	0	0	0	0	0	0	0	0	0	0	0	0	0	0	0	0	NA
Other Leukemia	0	0	0	0	0	0	0	0	0	0	0	0	0	0	0	0	0	0	0	NA
Other Acute Leukemia	0	0	0	0	0	0	0	0	0	0	0	0	0	0	0	0	0	0	0	NA
Aleukemic, Subleukemic and NOS	0	0	0	0	0	0	0	0	0	0	0	0	0	0	0	0	0	0	0	NA
Mesothelioma	0	0	0	0	0	0.005	0	0.005	0.012	0	0.017	0.027	0.061	0.167	0.238	0.62	0.821	1.106	1.135	NA
Kaposi Sarcoma	0	0	0	0	0	0	0	0	0	0	0	0	0	0	0	0	0	0	0	NA
Miscellaneous	0.029	0	0.011	0.006	0	0.005	0.005	0.005	0.029	0.034	0.072	0.186	0.388	0.457	0.696	0.964	1.368	2.156	2.395	NA

## Sheet: Female
Site	00 years	01-04 years	05-09 years	10-14 years	15-19 years	20-24 years	25-29 years	30-34 years	35-39 years	40-44 years	45-49 years	50-54 years	55-59 years	60-64 years	65-69 years	70-74 years	75-79 years	80-84 years	85+ years	Unknown
All Sites	0.724	0.786	0.409	0.441	0.452	0.714	1.181	2.032	3.499	6.065	11.076	18.44	28.285	40.146	57.733	75.111	91.478	99.263	81.975	NA
Oral Cavity and Pharynx	0	0	0	0.006	0.006	0.011	0.005	0.039	0.041	0.062	0.076	0.18	0.223	0.286	0.415	0.29	0.623	0.57	0.456	NA
Lip	0	0	0	0	0	0	0	0	0	0	0	0	0	0	0	0.012	0	0	0	NA
Tongue	0	0	0	0	0	0	0	0.006	0	0	0.016	0.037	0.023	0.086	0.076	0.046	0.167	0.057	0.081	NA
Salivary Gland	0	0	0	0	0	0.005	0.005	0.011	0.017	0.011	0.011	0.042	0.046	0.04	0.085	0.081	0.152	0.133	0.179	NA
Floor of Mouth	0	0	0	0	0	0	0	0	0	0	0	0.021	0.011	0	0	0	0.03	0.038	0.049	NA
Gum and Other Mouth	0	0	0	0.006	0	0	0	0.006	0.006	0.006	0.011	0.011	0.006	0.033	0.076	0.046	0.03	0.114	0.049	NA
Nasopharynx	0	0	0	0	0.006	0.005	0	0.017	0.017	0.028	0.016	0.005	0.04	0.033	0.025	0.023	0.03	0.038	0	NA
Tonsil	0	0	0	0	0	0	0	0	0	0.011	0.005	0.026	0.051	0.047	0.076	0.023	0.091	0.038	0.033	NA
Oropharynx	0	0	0	0	0	0	0	0	0	0	0.011	0.016	0.029	0.007	0.042	0.023	0.061	0.038	0.016	NA
Hypopharynx	0	0	0	0	0	0	0	0	0	0	0.005	0.005	0.011	0.033	0.025	0.023	0.03	0.057	0.033	NA
Other Oral Cavity and Pharynx	0	0	0	0	0	0	0	0	0	0.006	0	0.016	0.006	0.007	0.008	0.012	0.03	0.057	0.016	NA
Digestive System	0.06	0.141	0.012	0.023	0.028	0.086	0.192	0.529	0.746	1.432	2.596	4.137	6.398	9.285	12.85	16.547	21.002	24.055	23.137	NA
Esophagus	0	0	0	0	0	0	0	0.011	0.006	0.022	0.098	0.143	0.24	0.346	0.475	0.556	0.683	0.875	0.912	NA
Stomach	0	0	0	0.006	0.006	0.005	0.033	0.061	0.099	0.09	0.169	0.217	0.332	0.525	0.576	0.869	1.139	1.198	1.141	NA
Small Intestine	0	0	0	0	0	0	0.005	0	0.006	0.006	0.022	0.048	0.063	0.073	0.195	0.359	0.304	0.266	0.293	NA
Colon and Rectum	0	0	0	0	0.011	0.032	0.104	0.312	0.379	0.962	1.5	2.235	2.905	3.682	5.044	5.956	7.259	9.052	9.809	NA
Colon excluding Rectum	0	0	0	0	0.006	0.016	0.055	0.161	0.227	0.56	0.905	1.33	1.807	2.286	3.314	4.009	5.269	6.618	7.169	NA
Cecum	0	0	0	0	0	0	0.005	0.017	0.017	0.062	0.136	0.244	0.354	0.498	0.678	1.02	1.473	1.388	1.988	NA
Appendix	0	0	0	0	0	0	0	0.006	0	0	0	0.016	0.011	0.007	0.076	0.012	0.046	0	0.033	NA
Ascending Colon	0	0	0	0	0	0	0.011	0.017	0.017	0.078	0.104	0.201	0.297	0.359	0.517	0.614	0.774	1.16	1.222	NA
Hepatic Flexure	0	0	0	0	0	0	0	0	0.006	0.022	0.033	0.037	0.097	0.086	0.161	0.185	0.228	0.228	0.358	NA
Transverse Colon	0	0	0	0	0	0	0	0.006	0	0.028	0.06	0.074	0.114	0.14	0.288	0.255	0.319	0.609	0.473	NA
Splenic Flexure	0	0	0	0	0	0	0	0.011	0	0.017	0.005	0.064	0.029	0.086	0.076	0.081	0.121	0.304	0.13	NA
Descending Colon	0	0	0	0	0	0.005	0	0.006	0.029	0.039	0.104	0.053	0.091	0.14	0.153	0.232	0.182	0.342	0.196	NA
Sigmoid Colon	0	0	0	0	0.006	0.011	0.027	0.067	0.122	0.241	0.371	0.503	0.549	0.685	0.856	0.973	1.063	1.274	1.092	NA
Large Intestine, NOS	0	0	0	0	0	0	0.011	0.033	0.035	0.073	0.093	0.138	0.263	0.286	0.509	0.637	1.063	1.312	1.678	NA
Rectum and Rectosigmoid Junction	0	0	0	0	0.006	0.016	0.049	0.15	0.152	0.403	0.594	0.906	1.098	1.396	1.729	1.947	1.989	2.434	2.64	NA
Rectosigmoid Junction	0	0	0	0	0	0.005	0.011	0.045	0.058	0.067	0.142	0.249	0.372	0.359	0.432	0.545	0.607	0.704	0.733	NA
Rectum	0	0	0	0	0.006	0.011	0.038	0.106	0.093	0.336	0.453	0.657	0.726	1.037	1.297	1.402	1.382	1.73	1.906	NA
Anus, Anal Canal and Anorectum	0	0	0	0	0	0	0.011	0.006	0.006	0.039	0.022	0.042	0.063	0.133	0.178	0.185	0.137	0.171	0.179	NA
Liver and Intrahepatic Bile Duct	0.06	0.111	0.006	0.006	0.011	0.032	0.005	0.056	0.058	0.101	0.142	0.355	0.703	0.837	1.009	1.367	1.488	1.768	1.108	NA
Liver	0.06	0.111	0.006	0.006	0.011	0.027	0.005	0.033	0.047	0.056	0.082	0.238	0.515	0.565	0.619	0.846	1.063	1.312	0.831	NA
Intrahepatic Bile Duct	0	0	0	0	0	0.005	0	0.022	0.012	0.045	0.06	0.117	0.189	0.273	0.39	0.521	0.425	0.456	0.277	NA
Gallbladder	0	0	0	0	0	0	0	0.006	0.006	0.017	0.027	0.058	0.12	0.16	0.263	0.336	0.531	0.437	0.407	NA
Other Biliary	0	0	0	0	0	0	0.011	0	0.029	0.022	0.049	0.106	0.166	0.199	0.373	0.452	0.653	0.647	0.668	NA
Pancreas	0	0	0	0.012	0	0.005	0.022	0.061	0.117	0.134	0.393	0.736	1.544	2.845	3.984	5.632	7.775	8.234	8.131	NA
Retroperitoneum	0	0.03	0.006	0	0	0	0	0.011	0.017	0.011	0.038	0.048	0.034	0.033	0.093	0.046	0.061	0.076	0.033	NA
Peritoneum, Omentum and Mesentery	0	0	0	0	0	0	0	0	0.006	0	0.027	0.064	0.114	0.219	0.348	0.313	0.364	0.323	0.196	NA
Other Digestive Organs	0	0	0	0	0	0.011	0	0.006	0.017	0.028	0.109	0.085	0.114	0.233	0.314	0.475	0.607	1.008	0.261	NA
Respiratory System	0	0.015	0	0	0.017	0.038	0.099	0.167	0.484	1.102	2.885	6.023	9.76	14.775	24.7	36.408	43.75	46.551	33.272	NA
Nose, Nasal Cavity and Middle Ear	0	0	0	0	0	0	0	0	0.006	0.006	0	0.011	0.017	0.033	0.017	0.035	0.061	0.038	0.049	NA
Larynx	0	0	0	0	0	0	0.005	0	0	0	0.044	0.037	0.051	0.066	0.136	0.127	0.137	0.095	0.016	NA
Lung and Bronchus	0	0.007	0	0	0.006	0.032	0.093	0.161	0.467	1.091	2.836	5.965	9.686	14.662	24.522	36.234	43.476	46.342	33.174	NA
Pleura	0	0	0	0	0	0	0	0	0	0	0	0	0.006	0	0.008	0.012	0.015	0	0	NA
Trachea, Mediastinum and Other Respiratory Organs	0	0.007	0	0	0.011	0.005	0	0.006	0.012	0.006	0.005	0.011	0	0.013	0.017	0	0.061	0.076	0.033	NA
Bones and Joints	0	0.052	0.093	0.232	0.136	0.07	0.055	0.011	0.047	0.006	0.049	0.064	0.086	0.047	0.093	0.046	0.106	0.114	0.13	NA
Soft Tissue including Heart	0.241	0.178	0.058	0.11	0.068	0.135	0.082	0.078	0.128	0.185	0.207	0.26	0.423	0.518	0.593	0.603	0.714	0.685	0.668	NA
Skin excluding Basal and Squamous	0	0	0	0	0	0.011	0.066	0.045	0.087	0.157	0.158	0.297	0.429	0.505	0.695	0.73	1.063	1.426	0.961	NA
Melanoma of the Skin	0	0	0	0	0	0.011	0.066	0.045	0.087	0.157	0.153	0.297	0.406	0.492	0.67	0.695	1.017	1.312	0.896	NA
Other Non-Epithelial Skin	0	0	0	0	0	0	0	0	0	0	0.005	0	0.023	0.013	0.025	0.035	0.046	0.114	0.065	NA
Breast	0	0	0	0	0.011	0.049	0.225	0.473	1.003	1.483	2.334	3.237	4.797	6.161	7.078	7.74	8.337	9.204	8.505	NA
Female Genital System	0.03	0	0.006	0.006	0.079	0.141	0.346	0.501	0.659	1.248	1.843	2.818	3.785	5.031	6.544	6.593	7.654	7.207	5.947	NA
Cervix Uteri	0	0	0	0	0.006	0.005	0.055	0.139	0.216	0.436	0.404	0.636	0.612	0.778	0.746	0.776	0.79	0.57	0.521	NA
Corpus and Uterus, NOS	0	0	0	0	0.011	0.011	0.082	0.084	0.192	0.397	0.785	1.245	1.784	2.167	2.78	2.596	2.9	2.453	1.629	NA
Corpus Uteri	0	0	0	0	0.011	0.005	0.06	0.072	0.146	0.325	0.6	0.863	1.407	1.788	2.331	2.074	2.339	1.768	1.141	NA
Uterus, NOS	0	0	0	0	0	0.005	0.022	0.011	0.047	0.073	0.185	0.381	0.377	0.379	0.449	0.521	0.562	0.685	0.489	NA
Ovary	0.03	0	0.006	0.006	0.028	0.027	0.038	0.089	0.14	0.33	0.507	0.779	1.109	1.775	2.45	2.758	3.402	3.518	3.112	NA
Vagina	0	0	0	0	0	0.005	0.005	0.017	0.006	0	0.027	0.037	0.086	0.086	0.144	0.093	0.137	0.095	0.163	NA
Vulva	0	0	0	0	0	0	0.016	0.006	0.017	0.006	0.016	0.058	0.051	0.04	0.102	0.104	0.197	0.19	0.212	NA
Other Female Genital Organs	0	0	0	0	0.034	0.092	0.148	0.167	0.087	0.078	0.104	0.064	0.143	0.186	0.322	0.267	0.228	0.38	0.31	NA
Male Genital System	0	0	0	0	0	0	0	0	0	0	0	0	0	0	0	0	0	0	0	NA
Prostate	0	0	0	0	0	0	0	0	0	0	0	0	0	0	0	0	0	0	0	NA
Testis	0	0	0	0	0	0	0	0	0	0	0	0	0	0	0	0	0	0	0	NA
Penis	0	0	0	0	0	0	0	0	0	0	0	0	0	0	0	0	0	0	0	NA
Other Male Genital Organs	0	0	0	0	0	0	0	0	0	0	0	0	0	0	0	0	0	0	0	NA
Urinary System	0.181	0.349	0.193	0.029	0.034	0.049	0.038	0.061	0.14	0.246	0.578	1.006	1.681	2.492	3.272	3.917	5.528	6.218	5.296	NA
Urinary Bladder	0	0	0	0	0.006	0	0.011	0.006	0.012	0.028	0.055	0.085	0.177	0.299	0.441	0.556	1.184	1.483	1.238	NA
Kidney and Renal Pelvis	0.181	0.349	0.193	0.029	0.028	0.049	0.027	0.056	0.128	0.218	0.518	0.916	1.469	2.134	2.687	3.152	4.146	4.507	3.731	NA
Ureter	0	0	0	0	0	0	0	0	0	0	0	0	0.011	0.04	0.093	0.07	0.091	0.133	0.179	NA
Other Urinary Organs	0	0	0	0	0	0	0	0	0	0	0.005	0.005	0.023	0.02	0.051	0.139	0.106	0.095	0.147	NA
Eye and Orbit	0	0	0	0	0	0	0	0	0.006	0	0	0.005	0.011	0.007	0.017	0.023	0.015	0	0	NA
Brain and Other Nervous System	0	0	0	0	0	0	0.005	0	0	0	0	0.005	0.011	0.007	0	0.058	0.061	0.019	0	NA
Brain	0	0	0	0	0	0	0.005	0	0	0	0	0.005	0.011	0	0	0.035	0.046	0.019	0	NA
Cranial Nerves Other Nervous System	0	0	0	0	0	0	0	0	0	0	0	0	0	0.007	0	0.023	0.015	0	0	NA
Endocrine System	0.211	0.052	0.047	0.035	0.062	0.119	0.044	0.1	0.111	0.078	0.18	0.238	0.389	0.565	0.924	1.194	1.443	1.445	1.027	NA
Thyroid	0	0	0.023	0.012	0.04	0.07	0.022	0.061	0.058	0.022	0.093	0.148	0.229	0.405	0.721	1.02	1.154	1.236	0.929	NA
Other Endocrine including Thymus	0.211	0.052	0.023	0.023	0.023	0.049	0.022	0.039	0.052	0.056	0.087	0.09	0.16	0.16	0.203	0.174	0.289	0.209	0.098	NA
Lymphoma	0	0	0	0	0	0	0.005	0	0	0	0.005	0	0.011	0.007	0.008	0	0.015	0	0.065	NA
Hodgkin Lymphoma	0	0	0	0	0	0	0	0	0	0	0	0	0	0	0	0	0.015	0	0	NA
Hodgkin - Nodal	0	0	0	0	0	0	0	0	0	0	0	0	0	0	0	0	0	0	0	NA
Hodgkin - Extranodal	0	0	0	0	0	0	0	0	0	0	0	0	0	0	0	0	0.015	0	0	NA
Non-Hodgkin Lymphoma	0	0	0	0	0	0	0.005	0	0	0	0.005	0	0.011	0.007	0.008	0	0	0	0.065	NA
NHL - Nodal	0	0	0	0	0	0	0	0	0	0	0	0	0	0	0	0	0	0	0	NA
NHL - Extranodal	0	0	0	0	0	0	0.005	0	0	0	0.005	0	0.011	0.007	0.008	0	0	0	0.065	NA
Myeloma	0	0	0	0	0	0	0	0	0	0	0	0	0	0	0	0	0	0	0	NA
Leukemia	0	0	0	0	0	0	0	0	0	0	0	0	0	0	0	0	0	0	0	NA
Lymphocytic Leukemia	0	0	0	0	0	0	0	0	0	0	0	0	0	0	0	0	0	0	0	NA
Acute Lymphocytic Leukemia	0	0	0	0	0	0	0	0	0	0	0	0	0	0	0	0	0	0	0	NA
Chronic Lymphocytic Leukemia	0	0	0	0	0	0	0	0	0	0	0	0	0	0	0	0	0	0	0	NA
Other Lymphocytic Leukemia	0	0	0	0	0	0	0	0	0	0	0	0	0	0	0	0	0	0	0	NA
Myeloid and Monocytic Leukemia	0	0	0	0	0	0	0	0	0	0	0	0	0	0	0	0	0	0	0	NA
Acute Myeloid Leukemia	0	0	0	0	0	0	0	0	0	0	0	0	0	0	0	0	0	0	0	NA
Acute Monocytic Leukemia	0	0	0	0	0	0	0	0	0	0	0	0	0	0	0	0	0	0	0	NA
Chronic Myeloid Leukemia	0	0	0	0	0	0	0	0	0	0	0	0	0	0	0	0	0	0	0	NA
Other Myeloid/Monocytic Leukemia	0	0	0	0	0	0	0	0	0	0	0	0	0	0	0	0	0	0	0	NA
Other Leukemia	0	0	0	0	0	0	0	0	0	0	0	0	0	0	0	0	0	0	0	NA
Other Acute Leukemia	0	0	0	0	0	0	0	0	0	0	0	0	0	0	0	0	0	0	0	NA
Aleukemic, Subleukemic and NOS	0	0	0	0	0	0	0	0	0	0	0	0	0	0	0	0	0	0	0	NA
Mesothelioma	0	0	0	0	0	0	0	0	0	0.006	0.016	0.016	0.04	0.047	0.068	0.162	0.182	0.152	0.196	NA
Kaposi Sarcoma	0	0	0	0	0	0	0	0	0	0	0	0	0	0	0	0	0	0	0	NA
Miscellaneous	0	0	0	0	0.011	0.005	0.016	0.028	0.047	0.062	0.147	0.154	0.24	0.412	0.475	0.8	0.987	1.616	2.314	NA
